# Supplementary material for: The hierarchical organization of natural protein interaction networks confers self-organization properties on pseudocells
Source: BMC Syst Biol. 2015 Jun 1;9(Suppl 3):S3. doi: 10.1186/1752-0509-9-S3-S3 (PMC4464023; doi:10.1186/1752-0509-9-S3-S3)
Supplement: Additional file 1 — Yeast network. The file contains the list of couples of interacting proteins filtered from the mentha "Yeast" interactome. [file 1752-0509-9-S3-S3-S1.csv]

P12904	P06782
P39743	P25343
Q12446	P38822
Q04477	P40014
P39935	P07260
Q04087	P25651
P39935	P10081
Q12446	P39743
Q03330	Q02336
P40460	P33895
Q04477	P40460
P22216	P14737
Q12446	P43603
Q07794	P53853
Q00684	P47035
Q04322	P39743
P47037	P32908
P53847	P33891
P38272	P32492
P14681	P06784
P38249	P06103
P53622	P41811
P12945	P07347
P52286	P07834
P40460	P40014
Q12285	Q12118
P40186	P17157
P61864	P32628
Q12158	P47037
P40038	P17157
P32917	P06784
P39008	P31384
P40343	P38753
P53271	P40094
Q12344	P39743
Q12446	P37370
Q01159	O13297
Q03497	P29366
Q08966	P17157
P52286	P39014
Q02336	P32494
Q12464	Q03940
P18851	P08539
P40217	P06103
Q12158	P32908
P38193	P32345
P38930	P19454
Q00776	P36000
Q05636	P46948
Q02516	P06774
Q12018	P52286
P39013	P32521
P40856	P20604
P43612	P20604
P89105	P53064
Q04439	P37370
P53974	P15891
Q03957	P46962
Q06411	P36118
Q12432	Q08649
P34087	P20433
P40494	P15891
P53323	P32642
P53622	P40509
Q04491	P38968
Q12446	P32793
P15705	P02829
P32914	P27692
Q02336	P35177
Q06706	P42935
P25693	P17157
P38930	P15790
P43609	P25632
Q02793	P35207
Q12476	P53632
P61864	P48510
Q06096	P53271
Q07921	P38960
P29366	P11433
P32561	P22579
P38334	P36149
P43596	P38144
Q02336	P38811
Q04067	P06103
Q12071	P39904
Q12263	P25293
P32468	P32458
P32917	P23561
Q04491	P49687
Q12245	Q07951
Q12250	Q04062
Q12250	Q08723
P53632	P47047
Q02336	P53040
Q04739	P06782
Q08162	P46948
Q12143	P40568
Q12168	P39743
P16862	P16861
P34164	P06782
P53622	P41810
P12962	P07260
P53933	P39743
Q12030	P53040
Q6Q560	P25374
P07278	P06245
P31384	P25655
P38764	P33299
P46963	P46962
Q00362	P31383
Q03337	P36149
P38615	P25293
P38700	P36000
P38960	P32797
P47035	P06700
P53323	P36132
Q00764	P31688
Q06102	P45976
P16892	P06784
P19454	P15790
P37370	P36006
P40073	P11710
P41695	P26449
P47074	P26449
Q04660	P53261
Q12030	P38129
P25344	P23561
P34223	P25694
P47061	P39904
P49723	P09938
P53632	P40507
Q00764	P38427
Q04659	P53840
Q12377	Q12250
P19097	P07149
P20437	P00546
P27801	P12868
P33298	P33297
P39958	P01123
P53044	P33755
Q08649	P38811
Q08920	P34160
Q12030	Q03761
P37366	P06242
P40164	P32345
P53622	P43621
Q03957	P46963
Q04067	P40217
Q06706	Q02908
Q12446	Q06449
Q12745	P53847
Q99176	P42939
P11978	P06700
P11978	P06701
P16649	P14922
P24482	P21951
P46947	P40565
P47025	P40515
P47117	P32381
P50086	P33298
P53124	P17157
P53552	P17629
Q03323	P43132
Q03834	P25847
Q04228	P25694
Q06411	P53131
Q06623	P53973
Q06629	P53973
Q12446	P40073
P32917	P16892
P40480	P38262
Q02908	P42935
Q03654	P32523
Q06706	Q02884
Q08649	P43572
Q12446	P32790
P23561	P16892
P32591	P22082
P36047	P32598
P39515	P32897
P39743	P38266
P40368	P14907
P43639	P15790
P46984	P36132
P53043	P02829
Q04003	P40963
Q06604	P32793
Q12309	Q03654
P20486	P00546
P31383	P23594
P32447	P22216
P32598	P27637
P35207	P17883
P38696	P36224
P40164	P38193
P47017	P38203
Q02642	P38879
Q03818	P38316
Q05949	P23293
Q06142	Q02821
Q06706	P38874
Q12114	Q05029
Q12380	P38316
P34730	P32356
P38328	P32381
P38431	P32497
P43588	P38886
P47074	P26309
P53152	P52490
Q02336	P38129
Q06224	P42841
Q12030	P11747
Q12060	Q02336
Q12163	Q03497
Q12168	P32793
Q12262	P47167
P10964	P07703
P28834	P28241
P32457	P25342
P32501	P09032
P33301	P32829
P38764	P32628
P52286	P24814
P53064	P38439
Q02336	P06844
Q08412	P32793
Q12309	P32523
P27801	P20795
P32589	P10591
P36162	P35734
P40568	P39731
P47149	P40568
P89105	P38439
Q02793	P17883
Q08162	P53256
Q12517	P53550
P06838	P06777
P33755	P25694
P36123	P20604
P38768	P25638
P38788	P32527
P41811	P40509
P53552	P33441
Q02574	P48581
Q05933	P32381
Q08412	P43603
Q08649	P80428
Q12341	P39984
Q92331	P32913
P32333	P13393
P32356	P29311
P32585	P34162
P32774	P32773
P36048	P32639
P38920	P14242
P39014	P32389
P40510	P40054
P47017	P25644
P53256	P46948
P53316	P40561
P53859	P46948
P53933	P38822
P53933	P43603
P53949	P50946
Q02336	Q03761
Q02884	P38874
Q03071	P53861
Q04477	P53159
Q06103	P40016
Q12024	Q04660
Q12030	Q02336
Q12071	P47061
Q12158	P40541
Q12285	Q12125
Q12446	P53281
P17442	P17157
P33441	P17629
P38759	P34110
P43132	P38827
P53044	P25694
P53829	P25655
Q00362	P23594
Q03308	P27801
Q06604	P39743
Q07528	P47057
Q08685	P39081
Q12009	Q03774
Q12446	P25369
Q12447	P34221
P28000	P07703
P32790	P13134
P36149	Q03784
P39958	P38555
P40970	P25045
P47093	P38203
P53064	P38351
P53617	P38996
Q02199	P48837
Q03768	P53295
Q04226	P11747
Q04322	P32793
Q08723	P43588
Q08873	P15891
Q12018	P07834
Q12168	P43603
P14741	P09032
P47017	P40089
Q00362	P54786
Q12447	P38089
P07278	P06244
P32502	P14741
P36037	P25694
P43561	P38310
P48561	P47047
P53622	P32074
P54791	P54784
Q00764	P38426
Q04839	P32505
Q06078	P40362
Q06632	P42841
P17555	P08678
P22082	P18480
P23561	P14681
P32793	P32790
P38959	P27801
P39936	P07260
P40073	P08018
P50091	P39108
P53323	P46984
P53859	P53256
P53894	P40468
P53939	P25293
Q04439	P47068
Q04603	P24482
Q08817	P38692
Q12495	P13712
Q99344	Q12059
P30665	P29469
P33334	P32639
P33891	P28791
P36057	P32916
P38249	P32497
P38255	P32561
P38634	P07834
P39706	P38123
P39706	P38827
P43132	P38123
P43132	P39706
P43603	P32790
P53040	P46677
P53933	P15891
Q02208	Q00684
Q07800	P12611
Q08162	P53859
Q12018	P24814
Q12028	P36000
Q12176	P39744
Q12446	Q04439
Q3E7C1	Q02939
Q99181	Q02554
P10862	P06104
P17555	P15891
P32325	P06243
P32502	P09032
P34164	P12904
P36149	Q03630
P38426	P31688
P38703	P28496
P38903	P31383
P39108	P38855
P40563	P15891
P53040	P38129
Q03010	P22579
Q04477	P33895
Q05636	P53256
Q06178	P53204
Q07458	P22579
Q08649	P60010
Q12018	P39014
Q12030	Q03750
Q99383	P38217
P11914	P10507
P14681	P13574
P38121	P13382
P40958	P40957
P46677	P13393
P53550	P39998
P53829	P31384
P53965	P50946
P53969	P14693
Q02336	P50875
Q02884	P42935
Q06697	P53064
Q12280	P53141
P22138	P10964
P27344	P24482
P31244	P06779
P32501	P14741
P38217	P32505
P38873	P35169
P40164	P27692
P42935	P38874
P46682	P38153
P47129	P39743
P48510	P34222
P53894	P43563
P80667	P53112
Q00362	P23595
Q02948	P38270
Q03503	Q02197
Q03579	P28496
Q04048	Q03654
Q04368	Q03981
Q04439	P38822
Q04636	P32558
Q05080	P53901
Q06604	P43603
Q12024	P53261
Q12186	Q02875
Q12417	P28004
Q12483	Q06696
P07257	P07256
P07703	P04051
P20438	P00546
P23639	P21243
P32481	P09032
P32497	P06103
P32558	P15790
P32657	P15790
P32793	P15891
P32829	P12753
P32911	P32497
P35179	P32915
P38431	P06103
P38930	P32558
P39678	P09959
P40327	P33299
P40362	P25635
P52553	P48363
P53271	P53079
P53731	P38328
P54885	P25646
P89102	P38261
Q02336	P38915
Q02630	Q99257
Q02821	P32499
Q03290	P37366
Q03330	P53040
Q03338	P20053
Q04377	P38111
Q04493	P48363
Q07657	P25342
Q07980	P38920
Q08496	P29469
Q08496	Q01454
Q08723	Q04062
Q12018	Q08273
Q12030	Q12297
Q12250	P43588
Q12263	Q07657
P12754	P09032
P16370	P08518
P24870	P20486
P25389	P25293
P32529	P07703
P32529	P10964
P38351	P32558
P39008	P25655
P39081	P25298
P41811	P41810
P42939	P25604
P43609	P32832
P43639	P38930
P47068	P40563
P48837	P14907
P53877	P38883
P53933	P32793
P54786	P31383
P54790	P32833
P87108	O74700
Q02208	P25651
Q04372	P23594
Q04779	P22579
Q07084	P53599
Q08465	P61830
Q08923	P22579
Q12377	P38886
Q12432	P22579
P25302	P09959
P38165	P32607
P38886	P33299
P39517	P25644
P40344	P38862
P40555	P33297
P40958	P26309
P40992	P32786
P43639	P19454
P46959	P41814
P49956	P38251
P50105	P46677
P50947	P22579
P53220	P32897
P53859	P25359
Q01477	P53741
Q03435	P53115
Q05636	P53859
Q06091	P32523
Q06628	P53104
Q07478	P17629
Q08649	Q06337
Q12248	P53168
Q12277	P53859
Q12447	P39966
P00937	P00899
P22138	P07703
P24867	P17157
P30665	P24279
P32381	P40518
P34072	P32608
P38262	P14832
P38328	P33204
P38903	P23594
P39742	P33754
P40095	P38041
P40484	P22204
P41318	P32600
P47068	P36006
P47117	P38328
P49334	P23644
P53731	P32381
Q04048	P38302
Q04048	P53277
Q04868	P38874
Q06148	P53150
Q08109	Q05787
Q08446	P52286
Q08723	P32496
Q12030	P46677
Q12163	P08018
Q12255	Q12241
Q12477	P17157
P07278	P05986
P13434	P06774
P18852	P18851
P22082	P09547
P24869	P00546
P25296	P14747
P32502	P12754
P32558	P19454
P32591	P18888
P32657	P19454
P32790	P15891
P32910	P04051
P32910	P32349
P36130	P40515
P38623	P32485
P38692	P32464
P38902	P16370
P38930	P32657
P40065	P25651
P43621	P41811
P52891	P49687
P53108	P53093
P53244	P39940
P53254	P15790
P53254	P40055
P53378	P38863
P53900	P48363
P53959	P53079
P57743	P47017
P60010	P17555
P89886	P47089
Q01080	P07703
Q01939	P33298
Q02908	P38874
Q03010	P32561
Q03954	P36131
Q04002	P40090
Q04149	P38257
Q04437	P32807
Q04673	P32776
Q05027	P53040
Q05933	P38328
Q05946	P40362
Q06245	P38261
Q06629	Q06623
Q07657	P32457
Q07979	P25632
Q07979	P32832
Q07979	Q02206
Q08144	P38932
Q08951	P46682
Q12030	P50105
Q12250	P32496
Q12250	Q06103
Q12277	P48240
Q12344	Q04322
Q12415	P32367
Q12417	P32523
Q12446	P60010
Q12451	Q04439
Q12483	P47142
Q92317	P40096
P12385	P05453
P25299	P25298
P28495	P13517
P31383	P23595
P32628	P14736
P33299	P33298
P38132	P30665
P38304	P32585
P38353	P35179
P38429	P22579
P38826	P32833
P38883	P38803
P38886	P32496
P39743	P15891
P39958	P36018
P40303	P22141
P40450	P11710
P40450	P36006
P45976	P29468
P49956	P38877
P49956	P40339
P52917	P39929
P53011	P46673
P53091	P30665
P53829	P39008
Q03435	P40060
Q04048	P21374
Q04322	P43603
Q04439	P40450
Q06103	P32496
Q06224	Q06102
Q06406	P40070
Q06488	P43609
Q07657	P32468
Q07979	P32597
Q08491	P53859
Q08723	P38886
Q12072	P38144
Q12154	P37020
Q12309	Q04048
Q12380	Q03818
Q12692	P25293
Q99260	P39958
Q99394	P36149
P21243	P21242
P32381	P33204
P32471	P02994
P32563	P32366
P32578	P06782
P32578	P12904
P38266	P32793
P39107	P23642
P39743	P38140
P39958	P38146
P40091	P11710
P40482	P15303
P42841	P29468
P46677	P38129
P47017	P40070
P53010	P36102
P53267	P53168
P53859	P48240
P53919	P33322
Q00772	P32491
Q02908	Q02884
Q03705	P53323
Q05021	P35817
Q05027	Q02336
Q06142	P32499
Q07350	P32524
Q12052	P40342
Q12102	P42841
Q12309	P38302
Q12411	Q07732
Q12449	P02829
Q12468	Q04368
Q12495	Q04199
Q3E833	P46984
P05318	P05317
P20434	P10964
P20795	P12868
P23639	P23638
P26793	P15873
P32502	P32501
P32597	P25632
P43535	P33892
P53549	P33297
P54784	P32833
P89105	P38351
Q01329	P42841
Q01389	P36006
Q02336	P53165
Q03012	P38123
Q03063	P14681
Q04439	P40453
Q04739	P12904
Q05359	P39704
Q06263	P52917
Q06628	P39968
Q06632	P29468
Q06697	P89105
Q08162	P38792
Q12084	P27515
Q12163	P35182
Q12463	P53738
Q99176	P25604
P04386	P32569
P14741	P12754
P20434	P07703
P20486	P20437
P22082	P18888
P22276	P07703
P29703	P18898
P32458	P32457
P32529	P22138
P32910	P07703
P33759	P32902
P36000	P35181
P38785	P26448
P38859	P22336
P40303	P38779
P40327	P38764
P40963	Q99314
P42945	P38882
P43588	P32496
P46669	P10964
P46949	P38339
P47102	P32074
P47117	P40518
P53254	P38333
P53905	P38203
P53951	P53079
P61830	P02309
P89105	P32558
Q00955	P20604
Q01329	P32598
Q01329	P42073
Q01590	P22213
Q02354	P40362
Q03012	P38827
Q03124	P43609
Q03322	P36116
Q03330	P35177
Q03898	P34730
Q04549	P38696
Q05583	P38829
Q05933	P47117
Q05946	P25635
Q06338	P04451
Q06624	P52488
Q07979	P43609
Q07979	Q06488
Q07979	Q06639
Q08951	P47064
Q12028	P35181
Q12114	P40955
Q12250	P33299
Q12377	P43588
Q12377	Q06103
Q12377	Q08723
Q12446	P36006
P29703	P22007
P33298	P32496
P38255	P22579
P38261	P32855
P38856	P32521
P38886	P33298
P39107	P32629
P39904	P36116
P39958	P36017
P40453	P38753
P40505	P22579
P41811	P32074
P42073	P32598
P43621	P41810
P46669	P32529
P46948	P38792
P47027	P34252
P47129	P32793
P52286	P35203
P53261	P36160
P53930	P43572
P54730	P25694
Q00816	P29311
Q02821	P39705
Q03337	P38334
Q04062	P38886
Q04062	P43588
Q04693	P49955
Q04779	P32561
Q06103	P38886
Q06639	P32832
Q06639	P43609
Q06639	Q06488
Q07914	P42949
Q08231	P46674
Q08285	P53256
Q08496	P25588
Q08754	Q05029
Q12149	P53859
Q12277	P53256
Q12432	P32561
Q92331	P34110
P15625	P15624
P19524	P06787
P20052	P17157
P25454	P06778
P32529	P20434
P32529	P22139
P32585	P32570
P32790	P25369
P33313	P02829
P35180	P23644
P38827	P38123
P39013	P32790
P39735	P06777
P40202	P00445
P40348	P32641
P41318	P35169
P41896	P16370
P43593	P43588
P46948	P25359
P47069	P43605
P48240	P46948
P50947	P32561
P53256	P38792
P53280	P25655
P53859	P38792
P54791	P50874
Q02630	P40066
Q03940	P38768
Q04272	P52917
Q04632	P53079
Q04693	Q02554
Q06488	P32597
Q07442	P35817
Q08229	P38041
Q08278	P32585
Q08387	P53150
Q08649	P53201
Q08689	P07347
Q08949	P48581
Q08965	Q08096
Q12050	P40339
Q12083	P38920
Q12154	Q12125
Q12175	P40965
Q12309	P21374
Q12309	Q06091
Q12440	P09798
Q12495	P40963
P20459	P09032
P32458	P25342
P32468	P25342
P32501	P12754
P32501	P20459
P34730	P29311
P35190	P17157
P35728	P29468
P38203	P25644
P38262	P25357
P38629	P32641
P38757	P18410
P38785	P32468
P38827	P36104
P38862	P38316
P38959	P20795
P39704	P32803
P39940	P39743
P40070	P25644
P40088	P38993
P41818	P32598
P43603	P40956
P43609	P32597
P47104	P16140
P53540	P53378
P53879	P29509
P53905	P25644
P53905	P40070
P54786	P38041
P69851	P35734
Q01329	P35728
Q01939	P32628
Q02336	P50102
Q02795	P33767
Q03012	P39706
Q03067	P50102
Q03497	P19073
Q04003	P32447
Q05359	P32803
Q06224	P35728
Q06406	P47017
Q06604	P32790
Q06632	P35728
Q08949	Q02574
Q08951	P38153
Q12030	P13393
Q12102	P29468
Q12102	P35728
Q12102	Q01329
Q12102	Q06224
Q12102	Q06632
Q12149	Q08162
Q12263	P32458
Q12330	P54999
Q12379	P16522
Q12406	P22082
Q12406	Q05123
Q12440	P38042
Q12453	Q02630
Q12476	P47047
Q12745	P53146
P03872	P03871
P06245	P05986
P06701	P11938
P11978	P11938
P22137	P17891
P22276	P04051
P22543	P22219
P27472	P23337
P27999	P04050
P30283	P00546
P32349	P07703
P32501	P32481
P32832	P25632
P32944	P32562
P33339	P32367
P33441	O13539
P34087	P16370
P34217	P22216
P35177	P32494
P35718	P04051
P36161	P35729
P38129	P35177
P38140	P32793
P38315	P19880
P38333	P25586
P38630	P38251
P38968	P15303
P39081	P25299
P39111	P32610
P40014	P33895
P40055	P25635
P40069	P28003
P40095	P39969
P40160	P29295
P40469	P06839
P42945	P40055
P43132	P36104
P43587	P32598
P46674	P06704
P47113	P26448
P48524	P39940
P52891	P46673
P53040	P32494
P53040	P35177
P53079	P40094
P53145	P38344
P53145	P38861
P53731	P47117
P53914	P38333
P54791	P32833
P54837	P32803
Q01080	P10964
Q01329	P45976
Q01590	P38736
Q02206	P25632
Q02206	P43609
Q02354	P25635
Q02642	P04456
Q02792	P53063
Q02821	P34160
Q02931	P38882
Q04048	P32523
Q04372	P20604
Q04511	P52286
Q04660	P40991
Q04660	P53927
Q05029	P36122
Q05029	P40955
Q05933	P53731
Q06078	P25635
Q06142	Q02630
Q06168	P43609
Q06224	P45976
Q06224	Q01329
Q06339	P32367
Q06406	P47093
Q06505	P23615
Q06604	P50942
Q06632	P32598
Q06632	Q06224
Q06697	P32558
Q07381	P38333
Q07381	P40160
Q07508	Q00916
Q08278	P32569
Q08285	Q08162
Q08444	P38333
Q08444	Q07381
Q08649	P53930
Q08962	P40991
Q12030	Q04226
Q12114	Q08754
Q12161	P02309
Q12220	P40362
Q12250	P38764
Q12373	Q12341
Q12377	P32496
Q12377	Q04062
Q12406	Q07979
P18409	P14693
P21825	P14906
P22141	P21242
P22579	P21957
P27999	P08518
P30656	P21243
P32832	P32597
P32911	P06103
P33334	P32357
P34758	P32598
P35193	P14904
P36048	P33334
P38121	P10363
P38121	P20457
P38193	P27692
P38439	P32558
P38439	P38351
P38753	P25604
P38915	P35177
P39517	P39008
P39936	P04147
P39968	P38881
P39969	P29366
P40016	P38886
P40055	P53914
P40055	Q02931
P40055	Q12460
P40089	P38203
P40314	P38879
P40395	P16664
P40453	P38822
P40573	P32389
P40956	P39743
P43601	P53855
P43638	P32598
P46957	P15436
P47117	P33204
P47149	P39731
P50111	P31383
P50874	P32833
P53040	P38915
P53129	P38273
P53256	P25359
P53266	P40452
P53323	Q03835
P53858	P32598
Q00684	P06700
Q00723	P38282
Q00776	P35181
Q01939	P38886
Q02336	P25554
Q02554	P49955
Q03071	P06779
Q03148	Q03144
Q03705	P36132
Q03920	P53738
Q04439	P06787
Q05080	P37370
Q05471	P53201
Q05471	P80428
Q05471	Q03388
Q05471	Q03940
Q06449	Q04322
Q06488	P25632
Q06639	P32597
Q08649	P38806
Q08923	P32561
Q12030	Q03330
Q12050	P38251
Q12050	Q12306
Q12250	P38886
Q12250	P40016
Q12250	Q01939
Q12250	Q03981
Q12263	P25342
Q12263	P32468
Q12406	P32832
Q12440	P16522
Q12446	P47068
Q12522	P53261
P13365	P00546
P14693	P50110
P17629	O13539
P18888	P18480
P21524	Q04964
P25575	P12904
P29478	P20424
P32485	P38634
P32585	P19263
P32585	P25046
P32591	P18480
P33754	P14906
P34216	P25623
P35734	P36131
P35734	P53267
P36145	P36100
P38886	P38764
P39108	P27796
P40073	P36122
P40348	P38629
P40487	P32461
P46677	P23255
P46965	P15367
P50095	P50094
P53114	P32585
P53196	P33297
P53281	P38266
P53297	P38828
P53552	O13539
P53965	P53949
P61864	P40343
Q00618	P20133
Q00816	P32598
Q01560	P40507
Q03308	P38959
Q03921	P48563
Q04048	P28004
Q05027	P46677
Q05471	P53930
Q05775	Q03195
Q06103	O94742
Q06706	Q04868
Q07418	Q03824
Q07478	P33441
Q07732	P38871
Q08236	P32600
Q08285	P46948
Q08649	P47128
Q08773	P53125
Q12030	Q05021
Q12030	Q05027
Q12124	P32585
Q12154	P53192
Q12168	P53281
Q12277	P46948
Q12344	Q06449
Q99176	Q02767
P00431	P00044
P07274	P60010
P20967	P19262
P21825	P39742
P32468	P32457
P32561	P40505
P32628	P33298
P32790	P32521
P32832	Q05123
P38274	P32944
P38429	P32561
P38784	P32366
P38886	P53549
P38915	P13393
P40089	P25644
P40217	P38249
P40477	P14907
P40477	P40368
P40956	P32793
P43603	P40325
P45976	P35728
P47029	P39940
P47129	P43603
P48510	P38886
P53168	P35734
P53168	P36131
P53169	P39743
P53933	P53281
P53959	P53271
P54784	P38826
Q01329	P29468
Q02208	P47035
Q03012	P43132
Q03067	P53165
Q03144	P53824
Q03308	P12868
Q03323	P39706
Q03373	P14681
Q03373	Q03063
Q03761	P46677
Q03835	P22149
Q03954	P35734
Q04372	P23595
Q04549	P36224
Q06102	P29468
Q06142	P20676
Q06142	P39705
Q06217	P54999
Q06224	P29468
Q06632	P25298
Q06682	P25694
Q06696	Q02767
Q08109	P25694
Q08109	Q03714
Q08162	Q05636
Q08773	P40366
Q12248	P35734
Q12265	P38620
Q12277	Q08162
Q12411	P32336
Q12411	Q08550
Q12440	P53886
Q99220	Q08109
P04456	P40314
P06245	P06244
P14832	P40480
P16370	P20433
P20434	P16370
P25382	Q12019
P26449	P26309
P27999	P16370
P30665	P29496
P32349	P04051
P32497	P20433
P32502	P32481
P32523	P28320
P32855	P32793
P32910	P47076
P33203	P32605
P33301	P12753
P34111	P32367
P35718	P32910
P38144	P22579
P38333	P25635
P38634	P00546
P38634	P20486
P38738	P25366
P38903	P23595
P38956	P18888
P39111	P32563
P39702	P27801
P39935	P33322
P39936	P10081
P39940	P18634
P40303	P21243
P40303	P23639
P40348	P40339
P40561	P39935
P40562	Q08204
P41832	P36006
P43572	P39995
P43639	P32558
P47113	P38987
P47130	Q12468
P48582	P32571
P49704	P19735
P49704	P20053
P49956	P38629
P50086	P38886
P51996	Q08484
P53112	P35056
P53141	P38272
P53220	P39515
P53254	P25368
P53254	P25635
P53254	P38930
P53289	P31383
P53289	P40856
P53298	P38313
P53845	P53039
P53866	P53131
P53927	P38779
P53951	P53195
P60010	P39743
Q00362	P02309
Q00916	P33334
Q01939	P33299
Q01939	P53196
Q02205	P38247
Q02455	P32505
Q02554	P0C074
Q02574	P38827
Q02821	P20676
Q03016	P32598
Q03195	P12385
Q03213	P15790
Q03213	P38930
Q03761	P53040
Q03780	P39969
Q03862	P38344
Q04305	P38882
Q04493	P52553
Q04601	P40577
Q04636	P15790
Q04660	P39744
Q05636	P25359
Q05636	P38792
Q06102	P35728
Q06102	Q01329
Q06103	P33299
Q06412	P40073
Q06488	P32832
Q06488	Q02206
Q06512	P25635
Q06512	P38333
Q06639	P25632
Q06679	P42945
Q07457	Q02796
Q07508	Q05900
Q07657	P32458
Q07896	P39744
Q08235	Q04660
Q08285	Q05636
Q08444	P40160
Q08553	Q01329
Q08685	P25298
Q08723	P38764
Q08920	Q02821
Q08962	P25359
Q12018	P38352
Q12050	P15873
Q12060	Q03330
Q12149	P53256
Q12149	Q05636
Q12168	Q06449
Q12220	P25635
Q12250	P40327
Q12285	Q12154
Q12308	P32367
Q12342	P38822
Q12373	P02309
Q12377	P33299
Q12377	P38764
Q12377	Q01939
Q12406	P43609
Q12406	Q06639
Q12452	P40030
Q12460	P33322
Q12517	P39998
Q99207	P38333
P18480	P09547
P20435	P08518
P23639	P22141
P24869	P20486
P25451	P25043
P26798	P13902
P30656	P22141
P32529	P20435
P32797	P13382
P33322	P32495
P36421	P32566
P38779	P36160
P38827	P38337
P38852	P33334
P38862	P38182
P39517	P38203
P39875	P25847
P39935	P04147
P39960	P27637
P39998	P39517
P40075	P21957
P40302	P23639
P40303	P30656
P40327	P38886
P40555	P38872
P41812	P38291
P43573	P20434
P45976	P42841
P49687	P35729
P50105	P11747
P50942	P15891
P50942	P32790
P52553	P43573
P53201	P38806
P53330	P32597
P53599	P08018
P53829	P34909
P53845	P38815
P53953	P15303
P57743	P38203
P60010	P43572
P61864	P40087
Q00362	P50111
Q01939	P32496
Q03761	P50105
Q03957	P25555
Q04439	P41832
Q04439	Q01389
Q04636	P38439
Q04839	P20449
Q05080	P39955
Q05471	P31376
Q05471	P38326
Q05471	Q03433
Q06479	P52286
Q06639	P38781
Q07468	P38959
Q08278	P47822
Q12030	P35177
Q12060	P35177
Q12125	Q12118
Q12134	P15891
Q12248	P53267
Q12255	Q04338
Q12343	Q08278
Q12406	P53330
Q12406	Q06488
Q12446	P42951
Q12461	P31383
Q12488	P40359
Q12488	Q03406
Q08989	P38822
P10622	P05317
P23287	P06787
P27515	P18562
P29295	Q02773
P32481	P20459
P32523	P21374
P32582	P12398
P32585	P32259
P32591	P09547
P33299	P33297
P33299	P53549
P33332	P06780
P33754	P21825
P34909	P31384
P38111	P22336
P38146	P32864
P38333	P35194
P38333	P40055
P38333	P47083
P38333	P53941
P38333	Q02354
P38333	Q04217
P38333	Q04305
P38333	Q12754
P38348	P32496
P38348	Q01939
P38348	Q04062
P38853	P07866
P38959	P12868
P38985	P29478
P38985	P32342
P40061	P32600
P40366	Q04603
P40482	P38968
P40991	P40010
P41896	P41895
P42841	P39927
P43603	P15891
P47110	P46957
P48415	P15303
P50105	P38129
P53068	P09798
P53125	P40366
P53196	P50086
P53252	P35719
P54199	P29366
Q00772	Q01389
Q00816	P34730
Q01560	P38074
Q02516	P13434
Q02767	P25604
Q02948	P22543
Q03308	P20795
Q03705	P46984
Q03957	P38922
Q04053	P47057
Q04603	P27344
Q04660	P40693
Q04712	P32786
Q04921	P32458
Q05775	P38249
Q05791	P32481
Q06137	P32604
Q06406	P38203
Q06406	P40089
Q06648	P32468
Q06697	P38439
Q06708	P42837
Q07468	P12868
Q08004	P38779
Q08004	P38883
Q08004	P40010
Q08004	P40078
Q08004	P53261
Q08438	P36076
Q08649	P39995
Q12046	P32523
Q12098	P38324
Q12114	P36122
Q12125	P38999
Q12163	P48562
Q12318	P40465
Q12373	P39984
Q12406	P32591
Q12440	P53068
Q12455	Q12074
Q12464	P53115
P06104	P19812
P25296	P23287
P25357	P14832
P26449	P40958
P28519	P06777
P29496	P24279
P32570	P32569
P33322	P28007
P34222	P32628
P35734	P69850
P35734	P69852
P38262	P36124
P38307	P25694
P38349	P25694
P38907	P38265
P38987	P27636
P38991	P38283
P39984	P02309
P40554	P38820
P40577	P53886
P41543	P39007
P42841	P35728
P42939	Q02767
P43572	P38806
P43583	P30656
P45818	P38713
P45976	P25298
P46672	P00958
P50108	P46985
P50111	P20449
P50875	P35177
P52286	P42843
P52286	P47104
P52871	P35179
P53068	P16522
P53091	P32354
P53131	P36118
P53237	P25502
P53933	P47068
P54784	P50874
P54790	P54784
Q01939	P19812
Q02196	P42843
Q02866	P32502
Q03020	P53193
Q03503	P23059
Q04049	P15873
Q04228	P40318
Q04491	P52891
Q04839	P50111
Q04934	P32939
Q04978	P00358
Q05027	P38129
Q05359	P54837
Q05919	Q02948
Q06096	P40094
Q06132	P32383
Q06137	P48240
Q06151	P32356
Q06168	Q06137
Q06217	P38203
Q07887	P36224
Q08109	Q04228
Q08162	P25359
Q08162	P38801
Q08162	P48240
Q08229	P53939
Q08231	P06704
Q08465	P34218
Q08683	P40577
Q12018	Q06479
Q12030	P23255
Q12045	P17119
Q12229	P25694
Q12280	P47136
Q12297	P46677
Q12315	P20449
Q12341	P02309
Q12498	P38768
Q6WNK7	P06704
Q6WNK7	P46674
Q99207	Q06512
P01123	P32864
P08518	P04050
P0C074	P49955
P14922	P40356
P15873	P32354
P17255	P06839
P19955	P19262
P20053	P19735
P20434	P04050
P20435	P10964
P22141	P21243
P22515	P61864
P23255	P38129
P23638	P22141
P25441	P07703
P26783	P48524
P28707	P02829
P29468	P25298
P32337	P13902
P32379	P22141
P32473	P12695
P32481	P14741
P32561	P14922
P32562	P06243
P32598	P29311
P32797	P17214
P32902	P28817
P32908	P32562
P32910	P17890
P32910	P22276
P32910	P25441
P33298	P06839
P33299	P32496
P33299	P32628
P33767	P53622
P34160	P32605
P34730	P32608
P35718	P07703
P35718	P25441
P36076	P26570
P36159	P08466
P38064	P36520
P38144	P32333
P38251	P32641
P38348	P33297
P38427	P31688
P38555	P53845
P38737	P32496
P38764	P32496
P38764	P33298
P38882	P25635
P38886	P38737
P38886	P40302
P38930	P36076
P38957	P38751
P38985	P20424
P39111	P32366
P39682	P32605
P39730	P33322
P39935	P34160
P39940	P43602
P39958	P07560
P40160	P38333
P40160	P39960
P40325	P32793
P40327	P38348
P40453	P39743
P40484	P32328
P40561	P32588
P40561	P39936
P40957	P26449
P40991	P15646
P40991	P35178
P40991	P38112
P41695	P40957
P41807	P39111
P42841	P42073
P42945	P25635
P42949	P39515
P43588	P33298
P43588	P33299
P43588	P38737
P43588	P38764
P43588	P40016
P43593	P40327
P43603	P38140
P43603	P38266
P43621	P40509
P43639	P32657
P46677	P11747
P47037	P32562
P47176	P38891
P48510	P33299
P48836	P16140
P48836	P39111
P49704	P33334
P49704	P38282
P51862	P00817
P52488	Q12306
P53094	P38321
P53096	P14922
P53131	P52868
P53159	P47069
P53196	P38348
P53196	P43588
P53251	P32337
P53254	P42945
P53256	P48240
P53261	Q03532
P53276	P42945
P53289	P23594
P53330	P25632
P53330	P43609
P53622	P53600
P53731	P40518
P53905	P39517
P53971	P20081
Q00539	P33203
Q00916	P33203
Q00916	P34160
Q00916	Q00539
Q01939	P43588
Q02206	P32597
Q02206	P32832
Q02260	P36048
Q02260	P40018
Q02354	P40055
Q02354	P53254
Q02554	P32524
Q02554	P40018
Q02574	P38927
Q02630	Q02629
Q02732	P38265
Q02775	P33411
Q03020	Q05931
Q03213	P32485
Q03330	P38811
Q03338	P33334
Q03338	P49704
Q03407	P53252
Q03435	P43579
Q03579	P38703
Q03654	P25337
Q03750	P23255
Q03761	P38129
Q03776	P32605
Q03776	Q00916
Q03782	Q00916
Q03862	P38861
Q03862	P40078
Q04062	P32496
Q04062	P33299
Q04062	P38764
Q04062	P43593
Q04175	P39715
Q04305	P42945
Q04311	P25694
Q04338	P36015
Q04660	P53136
Q04660	Q03532
Q05080	P40450
Q05123	P43609
Q05123	P53330
Q05636	P48240
Q05900	Q00539
Q05933	P40518
Q06091	Q03654
Q06168	Q02206
Q06224	P42073
Q06344	P53743
Q06410	P53877
Q06506	P25635
Q06512	P53254
Q06632	P45976
Q06632	Q01329
Q06673	P50101
Q06675	P38265
Q06679	P53276
Q06833	P39743
Q07508	P33203
Q07508	P34160
Q07508	P54999
Q07508	Q00539
Q07532	P16370
Q07540	Q03020
Q07622	P51862
Q07979	P53330
Q07979	Q03124
Q08004	P53313
Q08004	Q03862
Q08273	P47050
Q08278	P32570
Q08278	P53114
Q08491	P46948
Q08685	P25299
Q08723	P38348
Q08723	P38737
Q08723	P43593
Q08732	P12904
Q08920	Q00539
Q08963	Q02554
Q12004	P32776
Q12028	P38700
Q12028	Q00776
Q12046	P33334
Q12046	Q03654
Q12050	P40348
Q12176	P37838
Q12176	P53927
Q12230	Q03407
Q12250	P33298
Q12263	P38615
Q12276	P32598
Q12297	P38129
Q12309	P28004
Q12344	P43603
Q12345	P40060
Q12347	P52286
Q12377	P33298
Q12379	P40577
Q12379	Q04601
Q12406	P25632
Q12406	Q02206
Q12417	Q03654
Q12468	P40512
Q12499	P25635
Q12522	P36160
Q12522	P40078
Q12522	P53145
Q12522	P53313
Q3E833	P53323
Q92328	P18409
Q99207	P53254
P19262	P09624
P20081	P10869
P20436	P07703
P22139	P08518
P24868	P20486
P24870	P00546
P27692	P04050
P32529	P20436
P32790	P32525
P32910	P20436
P33309	P32769
P34110	P32913
P34909	P25655
P35180	P49334
P36100	P32776
P38042	P09798
P38336	P38291
P38346	P14741
P38631	P06780
P38633	P38304
P38682	P32074
P40016	P33299
P40091	P39523
P40204	P43321
P40217	P38431
P40302	P21243
P40302	P22141
P40344	P38182
P41543	P33767
P41811	P38682
P47011	P27472
P47017	P39517
P47821	P25648
P49687	P46673
P49960	P38203
P52286	P38352
P53093	P38962
P53261	P05736
P53905	P40089
P53905	P49960
P53927	P53261
P53930	P38811
P54790	P38826
P54791	P54790
P54861	P47025
P54999	P43321
Q00772	P02829
Q01329	P53538
Q02260	P43321
Q03063	P13574
Q03406	P40359
Q04048	P28320
Q04305	Q04177
Q04601	P38042
Q04636	P38351
Q04847	P52286
Q05123	P18480
Q05471	P60010
Q05541	P43124
Q06631	P40079
Q06819	P19735
Q07834	Q03208
Q08204	Q07913
Q08921	P35169
Q12060	P50875
Q12186	P36084
Q12464	Q05471
Q12476	Q01560
Q12692	Q05471
Q99181	Q04693
Q99278	P32570
Q9URQ5	P43609
Q06103	P38764
P06700	Q02208
P14747	P06787
P17255	P16140
P26755	P22336
P28519	P06838
P32336	Q07732
P32793	P25604
P38272	P36068
P38633	P32585
P38696	P33420
P38794	P17157
P40070	P38203
P40302	P30656
P40469	P38829
P40563	P40045
P41318	P38873
P43588	P32565
P43603	P25604
P43603	P33400
P53068	P40577
P53118	P32793
P53267	P36131
P53280	P31384
P53313	P25293
P53540	P38863
P53867	P38182
P53905	P47017
P60010	P53115
P80667	P25604
Q02892	P53261
Q02948	P22219
Q03323	P38827
Q03718	P40026
Q04228	P53044
Q04368	P47130
Q04439	P40021
Q04491	P53011
Q04632	P53959
Q05080	P39944
Q05123	P32591
Q05123	P32597
Q05930	P52286
Q06680	P38989
Q06697	P38351
Q07084	P25390
Q07657	P32793
Q08912	Q04439
Q12030	P35189
Q12060	P06844
Q12060	P38915
Q12136	P40498
Q12143	P39731
Q12143	P47149
Q12166	P06208
Q12306	P50623
Q12321	P32585
Q12366	P47069
Q12386	P53115
Q12434	P19073
Q12495	Q04003
Q12510	P43603
Q12748	P47167
Q92328	P41800
Q99220	Q05787
Q9URQ3	P47058
Q9URQ5	P32597
P04051	P20435
P06839	P25491
P06839	Q01939
P07264	P00330
P07866	P01120
P08566	P14742
P08566	P16861
P08566	P39676
P08566	P47079
P10964	P20436
P11747	P38129
P11747	P53040
P11747	Q05027
P20448	Q12460
P21243	P25451
P22141	P25451
P22579	P43609
P25046	P19659
P25586	P33750
P25586	P36144
P25586	P40055
P25586	P48234
P25586	Q02931
P25586	Q04217
P25586	Q06287
P25586	Q06679
P25586	Q12460
P25635	P15646
P25635	P35194
P25635	P53914
P25635	Q06287
P25635	Q12460
P27999	P34087
P27999	P35189
P27999	P41895
P28004	P49955
P28004	Q04693
P32495	Q04660
P32496	P53549
P32570	P34162
P32570	P40356
P32585	P32569
P32597	P02309
P32610	P41807
P32790	P25623
P32898	P12695
[truncated: 2,714 more rows]
