# Supplementary material for: The hierarchical organization of natural protein interaction networks confers self-organization properties on pseudocells
Source: BMC Syst Biol. 2015 Jun 1;9(Suppl 3):S3. doi: 10.1186/1752-0509-9-S3-S3 (PMC4464023; doi:10.1186/1752-0509-9-S3-S3)
Supplement: Additional file 2 — Human network. The file contains the list of pairs of interacting proteins filtered from the mentha "Homo Sapiens" interactome. [file 1752-0509-9-S3-S3-S2.csv]

P31749	O95999
P31749	P30153
P31749	P22736
P31749	P67775
P31749	P04049
P31749	P49841
P31749	P46527
P31749	P45985
P31749	P07900
P31749	Q12778
P31749	Q13043
O00629	P46063
O00629	Q8IY92
O00629	P32121
P60880	Q16623
P60880	Q9Y3C0
P13693	P11171
P13693	P40337
P13693	Q15714
P13693	Q14164
P20936	P54753
P20936	P00533
P20936	P08069
P20936	Q07666
P20936	P12931
P20936	Q8IZP0
P20936	Q92574
Q9NQT4	Q01780
Q9NQT4	Q9Y3B2
Q9NZL4	P08107
Q9NZL4	P54652
Q9NZL4	P11142
Q9HC77	Q96RK0
Q9HC77	Q5VTD9
Q9HC77	P54259
Q9HC77	P61981
P84077	Q99418
P84077	P01106
P84077	Q9UJY5
P84077	Q9UPM8
P84077	P26641
Q8IVI9	P25054
Q8IVI9	P29474
Q9C0H9	P12931
Q9C0H9	P56945
Q00534	P54253
Q00534	Q7L590
Q00534	Q01196
Q00534	P42771
Q00534	P30281
Q00534	P49736
Q00534	P24385
Q00534	P38936
Q00534	Q8N726
Q9NXR7	Q5VTD9
Q9NXR7	Q06609
Q9NXR7	P38398
Q9NXR7	P51587
Q9NXR7	Q9NWV8
Q9HBM1	O14777
P0C0S8	O95760
P0C0S8	P63104
P21675	P06400
P21675	P61244
P21675	P20226
P21675	P49792
P21675	P25054
P21675	Q5VTD9
P21675	Q9HCU9
O95257	P12004
O95257	Q9Y3C7
O95257	Q8TAE8
O95257	P38936
O95257	Q92993
O95251	Q99728
O95251	Q96ED9
O95251	Q8NHQ1
O95251	P06746
O95251	O95295
O95251	P53350
Q96IT1	P36575
P02545	P63104
P02545	P35555
P02545	P42167
P02545	P12830
P29083	P32780
Q7Z3T8	O60784
Q9HB71	Q8IUQ4
Q9HB71	P07900
Q9HB71	P63208
Q12834	Q96DE5
Q12834	P30260
Q12834	Q09472
Q12834	Q13257
Q12834	Q13547
Q12834	Q9UI95
Q12834	Q92769
Q12834	Q92793
Q12834	Q9UJX4
Q12834	Q9H1A4
Q12834	Q9UJX2
Q12834	Q8NHZ8
Q12834	Q13042
Q00403	P20265
Q00403	P10589
Q00403	Q09472
Q00403	P20226
Q00403	Q04206
P49789	P35222
P49789	P10809
O00148	Q16627
O00148	Q8IY92
P02760	P07858
P02760	P62993
P05388	O95793
P05388	P08238
P05388	P03372
P05388	Q00005
P05388	Q92731
P05388	Q9Y6K9
P02766	P08670
P02766	Q12873
P02766	P25713
P02766	Q99689
P02766	Q15109
P10275	P50613
P10275	Q14192
P10275	Q92793
P10275	O43294
P10275	P07900
P10275	Q00987
P10275	P08047
P10275	Q04917
P10275	Q05516
P10275	Q15797
P10275	P51531
P10275	P51532
P10275	P60709
P10275	Q14686
P10275	Q9UER7
P10275	P35222
P10275	P04637
P10275	Q13485
P10275	Q13772
P10275	Q92993
P10275	Q15788
P10275	P49841
P10275	P24385
P10275	Q14790
P10275	Q16665
P10276	P19793
P10276	Q15788
P10276	Q9NPJ4
P10276	Q71SY5
P10276	Q16236
P10276	Q2M1K9
P10276	Q12796
P10276	P48552
P20618	Q99436
P20618	P40337
P20618	P49720
P20618	P49721
P20618	Q13418
P20618	Q9BQ83
P20618	Q9Y244
P20618	Q9Y5K5
P20618	Q15714
P20618	Q92956
P52272	P03372
P52272	Q92973
P52272	Q00653
P52272	Q99459
Q96T60	P18887
Q96T60	Q13426
Q96T60	O94972
Q96T60	Q9BQ66
Q96T60	P25205
Q6WCQ1	Q9BZL4
Q6WCQ1	P27348
Q6WCQ1	P61586
Q6WCQ1	P31946
Q6WCQ1	P61981
Q15366	P84103
Q15366	Q96PU8
Q15366	Q15365
Q15366	P11940
O60573	P68036
O60573	Q9Y4X5
O60573	Q9BQ66
O60573	Q13541
O60573	Q99750
Q15365	Q01844
Q15365	P61978
Q15365	Q12771
Q15365	P84103
Q15365	Q96PU8
Q15365	P26599
Q15365	Q9UHX1
O00401	Q99828
O00401	O43516
O00401	P62993
O00401	Q15811
O00401	P60953
O00401	P16333
O00401	P17081
O00401	P16070
O00401	P46108
O00401	P07737
Q13901	Q01780
P35244	P15927
P35244	P43351
P35244	Q06609
P35244	P60709
P35240	O14745
P35240	Q9H204
P35241	Q14344
P35241	P05107
Q9H840	Q16637
Q9H840	Q8WXD5
Q9H840	Q9Y3F4
Q9H840	Q92993
Q9NVP2	P68431
Q9NVP2	P63279
Q9NVP2	Q13112
P62805	P25205
P62805	P33993
P62805	Q402F7
P62805	P33991
P62805	P19438
P62805	P49450
P62805	Q9UER7
P62805	Q14566
P62805	P68431
P62805	P49736
P62805	P06748
P62805	O94985
P62805	Q9Y294
P62805	Q16576
P62805	Q9NQ92
P62805	O15315
P62805	P63104
P62805	O60264
P62805	Q8NCD3
Q92831	P06400
Q92831	P24928
Q92831	Q09472
Q92831	O15379
Q92831	Q04206
Q92831	Q8IXJ6
Q92831	Q16594
Q92831	P04637
Q92831	Q16665
Q92831	Q12962
Q9UKL3	P23497
Q9UKL3	P63279
Q9UKL3	Q12933
Q9BXW9	Q99728
Q9BXW9	P19438
Q9BXW9	O00255
Q9BXW9	P38398
Q9BXW9	Q9HB96
Q9BXW9	P20333
P14373	P61077
P14373	Q05516
P14373	P51668
P14373	P26358
P14373	Q96B02
P14373	P63279
P14373	P60228
P14373	P17542
P14373	Q5VTD9
P14373	Q9BUH8
Q9H446	Q6ZVK8
Q9H446	Q9Y295
Q9H1A4	Q9UJX4
Q9H1A4	Q8NHZ8
Q9H1A4	Q9UJX2
P43320	P07315
P43320	P02511
P01011	Q96KC8
P43146	P56270
P43146	P20042
P43146	P16333
P43146	P15311
P43146	P62277
P43146	P60228
P43146	Q05397
P01233	P01215
Q09161	Q04637
Q09161	P55884
Q09161	P52298
Q09161	Q9UKV8
O75381	P50542
O75381	Q96G25
Q8NEM7	P54253
Q8NEM7	Q16539
Q8NEM7	Q9NRR5
Q99081	Q9UPN9
Q99081	P17542
Q99081	O75376
P78560	P42575
P60520	Q14596
P60520	O00410
P60520	O95166
P60520	P41743
P60520	Q8WWW0
P60520	P46934
P60520	P15311
P60520	Q9H0R8
P60520	O95352
P60520	Q14145
P60520	Q13043
Q8IVG9	Q07812
O75899	Q99963
O75899	P46459
Q9Y4G6	P00519
Q9Y4G6	P05107
P01215	P21246
Q9P0X4	Q8NEC5
Q14566	P25205
Q14566	P33993
Q14566	P33991
Q14566	Q7L590
Q14566	O75419
Q14566	P25786
Q14566	P42771
Q14566	P49736
Q14566	O75496
P15514	P26447
P15514	Q9NRR5
Q8WVK7	Q96BD8
Q8WVK7	Q00005
Q66K74	O14599
Q7Z5K2	Q8WVM7
Q7Z5K2	Q9NTI5
Q7Z5K2	Q9UQE7
Q7Z5K2	Q8N3U4
Q9UHF7	P78317
Q53HG7	O75146
Q13129	P30793
Q13129	Q92963
Q13126	Q8WY64
P18054	P13647
Q9UPN7	O15084
Q9UPN7	O00221
Q9UPN9	O75081
Q9UPN9	Q01196
Q9UPN9	P50750
Q9UPN9	P15884
Q9UPN9	Q06455
Q9UPN9	Q9Y5B9
Q9UPN9	O60264
Q8N684	P26368
Q8N684	O43639
Q8N684	O14641
Q2QGD7	P33076
Q9HAP6	P48050
Q9HAP6	O95477
O43426	O95400
O43426	Q99962
O43426	P49418
O43426	P16333
O43426	O94875
O43426	Q9Y5X1
Q96HA8	P31947
Q96HA8	P14923
Q96HA8	Q9UI14
Q96HA8	Q9UL45
Q96HA8	P00492
Q96HA8	Q99750
Q96HA8	Q16637
Q9ULX6	Q99759
Q9ULX6	Q68DV7
P54098	Q9UHN1
Q9H211	Q13416
Q9H211	P12004
Q9H211	O75496
Q96G23	P07900
Q96G23	P07307
Q00987	P04271
Q00987	P49674
Q00987	O75832
Q00987	Q9Y297
Q00987	P53350
Q00987	P06400
Q00987	P08670
Q00987	P04406
Q00987	P03372
Q00987	O15350
Q00987	O15151
Q00987	Q9UKB1
Q00987	P23297
Q00987	P62829
Q00987	P04637
Q00987	P06703
Q00987	P06748
Q00987	P05412
Q00987	O95863
Q00987	P0CG47
Q00987	Q13616
Q00987	P15311
Q00987	P26447
Q96G25	Q9NWA0
Q96G25	A0JLT2
Q96G25	Q9BTT4
Q96G25	Q15369
Q16520	P17275
P26641	Q969Q1
P26641	Q96EP1
P26641	O43639
P26641	P62316
P26641	Q9Y3C7
P26641	P39748
P26641	O95295
P26641	P33240
P26641	P24534
P26641	O95376
Q13233	Q02750
Q13233	P0CG48
Q13233	P21333
Q13233	P08238
Q13233	P11021
Q13233	P18124
Q13233	P08670
Q13233	P63279
Q13233	O95831
Q13233	P45985
Q13233	P07900
Q13233	Q12851
Q13233	O14933
Q13233	P11142
Q9BQY4	P54253
Q9BQY4	O43251
Q9BQY4	Q15038
Q9BQY4	Q9BRG1
Q9BQY4	P54259
Q9BQY4	Q8N2M8
Q9BQY4	Q9NWB1
Q9BQY4	O14641
Q9BQY4	Q15645
Q00535	P46527
Q00535	Q13153
Q00535	P38936
P60709	P63104
P60709	O95793
P60709	P05067
P60709	P07737
P60709	Q92574
P60709	Q06609
P60709	Q07157
P60709	P03372
P60709	Q00005
P60709	Q9H9G7
P60709	P50402
P60709	P11142
P60709	P15927
P60709	P23528
P60709	Q92731
P60709	P84022
P60709	Q8TDR0
Q9NXR1	Q70YC5
P41145	O95166
P41145	O14745
P41145	Q9H0R8
P41145	Q5JY77
O14786	P15692
O14786	P35968
P67870	O14757
P67870	Q6VY07
P67870	P38432
P67870	P10398
P67870	P19784
P67870	O60282
P67870	Q96EZ8
P67870	Q15287
P67870	P68400
P67870	Q8IY92
P12643	P36894
P12643	Q13873
P12643	Q12841
Q9NWA0	Q9Y3C7
Q9NWA0	Q93074
Q9NWA0	Q15528
Q9NWA0	A0JLT2
Q9NWA0	Q71SY5
Q9NWA0	Q9BTT4
Q9NWA0	Q9P086
Q9NWA0	P49336
Q9NWA0	Q9BUE0
Q9NWA0	Q9NX70
Q9NWA0	Q9NPJ6
Q9NWA0	Q13503
Q99519	P16278
P49418	Q05193
Q8IZM6	Q99961
P21980	P12830
P21980	P0CG48
P21980	Q04206
P21980	P12931
P21980	P02751
P21980	P07996
P21980	P51178
P21980	P15531
Q96RU3	O95166
Q96RU3	Q05193
Q96RU3	O60749
P63146	Q13432
P63146	Q9Y3C7
P63146	Q9NS91
P62491	Q7L804
P62491	Q8TBN0
P15692	P07996
P15692	P35968
P50749	Q13188
P50749	P01116
P16333	P30260
P16333	O43516
P16333	P08047
P16333	Q13153
P16333	P35968
P16333	Q8IZP0
P16333	P10412
P16333	Q05193
P16333	Q96EV8
P16333	P31273
P16333	P00533
P16333	O15117
P16333	P22681
P16333	P42684
P16333	Q15109
P16333	Q96KQ7
P16333	O75326
P16333	Q13094
P16333	P07766
P16333	Q14118
P16333	P42167
P16333	P38398
P16333	P43699
P16333	Q9NRR4
P16333	Q9H9L3
P16333	Q07889
P16333	Q9ULW0
P16333	P10912
P16333	P42566
P16333	P42768
P16333	Q13285
P16333	P09619
P16333	O43918
P16333	Q14185
P16333	P23760
P16333	Q9H8V3
P16333	P00519
P16333	O15360
P16333	Q14315
P16333	O60674
P16333	P31994
P16333	O15085
P16333	Q14008
P16333	P06241
Q96FZ7	Q9BRG1
Q96FZ7	Q96H20
Q96FZ7	Q70EL1
Q96GY3	Q08999
Q9ULJ8	P41220
Q13641	O14908
P25205	Q13416
P25205	P33993
P25205	Q9BTE3
P25205	P24941
Q16186	Q9Y5K5
Q16186	P55036
Q16186	P0CG48
Q16186	Q9UMX0
Q16186	Q13200
O15524	O60674
O15524	Q8N668
O15524	Q04206
O15524	Q15369
O95630	O15105
O95630	P62993
O95630	Q00610
O95630	Q9Y3E7
O95630	Q92783
O95630	Q15645
O95630	O43541
P25208	P23511
P25208	P04637
P05937	Q9NQA5
Q96B97	P00533
Q96B97	Q99962
Q96B97	Q99963
Q96B97	P22681
Q96B97	Q99961
Q96B97	Q8WUM4
Q96B97	P27986
Q96B97	P78314
Q12933	P54253
Q12933	P19438
Q12933	P26842
Q12933	P07900
Q12933	Q13490
Q12933	Q9Y230
Q12933	Q99683
Q12933	Q13546
Q12933	Q9NRR5
Q12933	P08238
Q12933	Q92956
Q12933	Q8TAI7
Q12933	Q9UHD2
Q12933	P11142
Q12933	O14641
Q12933	P08138
Q12933	P09874
Q12933	Q9UNE7
Q12933	P01375
Q12933	P11021
Q12933	Q03135
Q12933	Q12851
P06703	P04637
P06703	Q02790
P10644	Q9ULZ3
P10644	P35250
P10644	Q01105
P10644	P61081
P10644	Q9H0R8
P10644	Q9Y6D5
P10644	P17612
P48551	P23458
P48551	Q00978
P48551	P52630
P48551	Q92793
P48552	O95751
P48552	Q99873
P48552	Q92731
P48552	O15379
P48552	Q9Y6K1
P48552	Q13642
P48552	P26358
O95747	Q96J92
Q9BUE0	Q9NX70
Q9BUE0	A0JLT2
Q9HC62	P63165
Q9HC62	P61956
Q9HC62	P55854
Q68DV7	P23246
Q68DV7	P0CG47
P02549	Q8IZP0
P02549	Q01082
P02549	P15311
Q7L523	Q9NQL2
Q7L523	Q76FK4
Q7L523	Q9HB90
P37231	O60869
P37231	P19793
P37231	Q9UBK2
P69905	P68871
P69905	P60484
P69905	Q92574
Q8NCD3	P49450
P05067	P01137
P05067	Q05193
P05067	P21359
P05067	P07900
P05067	P37840
P05067	P62993
P05067	P00519
P05067	Q99683
P05067	P29353
P05067	P01100
P05067	P49810
P05067	P02511
P05067	P22303
P05067	P46459
P05067	P78352
P05067	P49768
P05067	P08138
P05067	Q92624
P05067	P63104
P05067	P35579
P05067	P05412
P05067	Q9UQF2
P05067	P11142
P05067	P07196
P47813	P55010
Q9Y6R0	P54253
Q9Y6R0	Q9NWB1
Q06609	P00519
Q06609	P43351
Q06609	P54132
Q06609	P51587
Q06609	P08670
Q06609	P63165
Q06609	P38398
Q06609	P15927
Q06609	P07737
Q06609	P61956
Q7Z4H7	Q9BT25
O00273	P63104
O00273	Q8WZ42
O00273	P27348
O00273	O76075
O00273	P61981
Q9Y297	Q9UKB1
Q9Y297	O14965
Q9Y297	O95863
Q9Y297	Q00653
Q9Y297	P35222
Q9Y297	P25963
Q9Y297	P30304
Q9Y294	P68431
Q9Y294	P54198
Q9Y294	Q13112
Q9Y295	P04632
P49959	Q96PY6
P49959	P16104
P49959	Q92878
P30281	P06400
P30281	P21127
P30281	Q7L590
P30281	P38936
P29279	P02751
P49790	P25054
P49790	Q8IY92
P49790	Q9UBU9
P49790	P29323
Q6ZYL4	P19447
P49792	O60260
P49792	P63279
P49792	P0CG48
P56545	Q15583
P56545	P57682
P29274	Q99418
P29274	P43490
P29274	P62158
P29274	P14416
P49798	P50148
Q93009	P0CG47
Q93009	Q96AP0
Q93009	Q9UER7
Q93009	O43464
Q93009	O15151
Q93009	Q01844
Q00610	P19438
Q00610	P10242
Q00610	P03372
Q00610	P12956
Q00610	O00291
Q00610	P20333
Q00610	Q14164
Q00610	O14920
P78358	O60732
Q9H7L9	P51610
Q9H7L9	Q9HCU9
P35813	P32121
P35813	Q14832
P78352	P22459
P78352	O60260
P78352	Q14289
P78352	P06241
Q9Y2T3	Q92796
Q15173	P46695
Q15173	O96017
Q15173	P67775
Q15172	P30154
Q15172	P30153
Q15172	Q14738
Q15172	P10415
Q15172	P19525
Q15172	O15169
Q02363	P43694
Q02363	Q13432
O15243	P48357
O00470	P16220
O00470	P40424
O00470	Q92793
Q15370	Q13617
Q15370	Q15369
O15085	P27986
O15085	P62993
O15085	P00519
O15085	P19174
O15085	P60953
O15085	P61586
O15085	P46108
O15085	P06241
O15085	O95477
O15084	O00221
O15084	O00743
O15084	P53350
P29475	Q08AM6
P01138	Q99523
P01138	P04629
P01138	P08138
Q01105	P12830
Q01105	P20226
Q01105	P63000
Q01105	P17480
P35250	P35251
Q92730	O43157
P01130	Q8NBP7
P01130	P17948
P01133	P00533
P01133	P26447
P01135	P00533
P01135	Q86UL8
P01135	Q969F2
P01135	Q5TCQ9
P01137	Q03167
P01137	Q14689
P01137	Q12841
P32927	P63104
P32927	P05113
P32927	O60674
P32927	P29350
P32927	P04141
P32927	Q06124
P32927	P05556
P32927	Q01344
O60609	Q5T4W7
Q00765	Q6P1Q0
O00506	Q9Y3A3
O00506	Q9BUL8
O00506	Q9P2B4
P00533	P51149
P00533	P42229
P00533	Q99962
P00533	P68366
P00533	P41240
P00533	P42224
P00533	P04406
P00533	P04626
P00533	P21860
P00533	P07948
P00533	P42566
P00533	P51692
P00533	P31947
P00533	P22681
P00533	P18031
P00533	P29353
P00533	P29350
P00533	Q13191
P00533	P03372
P00533	P46109
P00533	P46108
P00533	P08581
P00533	Q8WUM4
P00533	P53675
P00533	Q07889
P00533	P19174
P00533	P12931
P00533	Q13671
P00533	Q03135
P00533	P06702
P00533	P63104
P00533	P27986
P00533	Q99418
P00533	P62158
P00533	Q06124
P00533	Q9UJ41
P00533	O15162
P00533	P12004
P51843	P35398
O43921	P54764
P02751	P62993
P02751	P35555
P02751	P06756
P02751	P40337
P02751	P05106
Q9BZD4	Q02224
Q9BZD4	Q9H081
P78344	P20042
O75398	P49841
O75398	P49840
O75398	Q9H1I8
Q01094	P06400
Q01094	P20226
Q01094	Q92466
Q01094	P08047
Q01094	P19838
Q01094	Q9Y618
Q01094	P09874
Q01094	O95361
P09038	P21802
P09038	P29466
P09038	P98160
P09038	P11362
O75880	Q14061
Q99986	Q9H4B4
Q99986	P05412
Q99986	P62826
P35658	P25054
P35658	Q9UBU9
P35658	P57740
P35658	Q9UMR2
P18065	Q9C086
P68431	P63104
P68431	Q9Y468
P68431	P45973
P68431	Q9UNP9
P68431	O15315
P68431	Q16576
P68431	P62993
P68431	O43918
P68431	P83916
P68431	Q13185
P46013	P12931
P46013	Q9NS87
P46013	P06241
P46013	P00519
P46013	P03372
Q66K89	Q96KQ7
Q66K89	Q13547
Q66K89	P39687
Q08378	Q9GZT4
Q9NRI5	P63104
Q9NRI5	Q15811
Q9NRI5	P61981
Q9NRI5	Q96S59
Q9NRI5	Q9GZM8
Q9NRI5	Q9Y224
Q9NRI5	P23258
Q9NRI5	P46939
Q9NRI5	P18848
Q9NRI5	Q9NV70
Q9NRI5	P62258
Q9NRI5	Q01082
Q9NRI5	P11532
Q9NRI5	Q70YC5
Q9NRI5	P35609
Q9NRI5	P53041
P51149	Q96NA2
P41208	A8K8P3
P41208	O43303
O43251	Q15038
O43251	P54259
O43251	Q9NWB1
O43251	Q96PU8
O43251	Q9P2R6
P42771	O75419
P42771	P11171
P42771	O75496
P42771	P04637
P42771	P12004
P42771	P11802
O94972	P51116
O94972	Q8N720
O94972	Q7L590
O94972	Q7Z2E3
O94972	Q96M61
O94972	Q96KB5
O94972	Q6ZVK8
O94972	O43663
O94972	Q96EZ8
O94972	P53618
Q9NYF8	P50402
Q9NYF8	P03372
Q5T8A7	O75691
P30154	P11233
P30154	Q00005
P30154	O60674
P30154	Q9Y3A3
P53350	P33993
P53350	Q12888
P53350	Q92889
P53350	O43663
P53350	Q9H0H5
P53350	O60447
P53350	Q96G01
P53350	Q9NR09
P53350	Q9BQ83
P53350	P04637
P53350	Q8IY92
O75771	O43543
Q13136	Q8NHQ1
Q13136	P30153
Q13136	Q14738
Q13136	P67775
Q13136	Q9NS73
Q13131	Q9Y478
Q14134	P51116
Q14134	P40692
Q14134	Q8NHQ1
Q14134	P49841
Q14134	O14641
Q14134	O15169
Q9UIS9	O15379
Q9UIS9	Q13547
Q9UIS9	Q92769
Q9UIS9	P63165
Q9UIS9	P45973
Q9UIS9	Q15156
P61956	Q12873
P61956	P08670
P61956	P63279
P61956	Q9P0U3
O94806	P63027
O95400	Q6P2Q9
O95400	Q96DI7
O95400	Q07666
O95400	P23246
O95400	Q15637
O95400	Q9P2D0
O95400	P63162
O95400	Q01844
O95400	P06729
O95400	Q9UHX1
O95400	P62308
O95405	Q13277
O95405	Q15796
O95405	P62136
O95405	P29590
O95405	P84022
O95405	Q9Y561
O95407	O43557
P04632	P17655
P04632	P36575
P04637	P04271
P04637	P0CG47
P04637	P08047
P04637	P32780
P04637	Q15102
P04637	Q7Z2E3
P04637	O75832
P04637	Q9H4B4
P04637	Q14191
P04637	Q92793
P04637	P18887
P04637	P23511
P04637	O14920
P04637	Q96KB5
P04637	Q8N726
P04637	Q09472
P04637	P22736
P04637	P42858
P04637	Q15796
P04637	Q13315
P04637	P51532
P04637	Q13547
P04637	P63279
P04637	P11387
P04637	P38398
P04637	Q9H3D4
P04637	P19447
P04637	P62258
P04637	O15151
P04637	Q05397
P04637	Q12888
P04637	P23297
P04637	P30153
P04637	Q9NZC7
P04637	Q15831
P04637	Q96ST3
P04637	Q9UER7
P04637	P36405
P04637	P51813
P04637	P12956
P04637	Q13535
P04637	O14641
P04637	P09874
P04637	P05109
P04637	O95376
P04637	P06748
P04637	Q92993
P04637	P62988
P04637	Q9H2X6
P04637	Q15013
P04637	P61981
P04637	O95863
P04637	P20042
P04637	P63165
P04637	P49841
P04637	P20226
P04637	P11021
P04637	P26447
P04637	Q14061
P04637	P29590
Q5VZM2	Q9NQL2
Q99459	P63104
Q99459	Q13416
Q99459	Q01082
Q99459	P61981
Q99459	Q13535
Q99459	O60341
P19447	P11274
P19447	P19387
P19447	P50613
O75376	P54253
O75376	P42858
O75376	Q15459
O75376	O15379
O75376	Q7L2E3
O75376	P51532
O75376	Q9Y618
O75376	P62258
O75376	P12755
O75376	Q06455
O75376	Q9Y5X4
O00408	O00170
O75379	O15400
O75379	Q6VY07
O75379	O43752
O75379	Q9BXS5
Q16513	Q12923
Q16513	O15530
Q14008	P27986
Q14008	O15117
Q14008	P00519
Q14008	P19174
Q14008	O75410
Q14008	P12931
Q14008	P06241
O15397	P54253
O15397	Q15628
O15397	Q9H9G7
O15397	P20333
O15397	P19438
P40933	P31785
Q02040	O95218
Q02040	Q99750
O14936	P11171
O14936	Q9Y2J0
O14936	P41134
O14936	Q14155
O14936	O60260
O14936	O94868
O43323	Q96QV1
O14933	Q96BH1
O14933	Q7Z419
O14933	P43490
O14933	Q6ZMZ0
O14933	O95376
Q86YR5	Q15645
Q86YR5	Q15038
Q86YR5	O96006
P49407	O95218
P49407	P32121
P49407	Q99683
P49407	P06702
P49407	P11142
P49407	Q9Y4K3
P49407	P08588
P49407	P25963
P49407	P45985
P49407	O00203
P49407	P36575
P49407	O15169
Q99523	Q9UJY4
Q99523	Q9UJY5
Q99523	P23560
P31947	P63104
P31947	P06493
P31947	P00519
P31947	Q99683
P31947	Q96IF1
P31947	Q8NHY2
P31947	P56524
P31947	P04049
P31947	P22681
P31947	Q16890
P31947	Q8WUI4
P31947	P30305
P31947	P13861
P31947	O15151
P31947	P49815
P31946	Q02241
P31946	P40818
P31946	P19634
P31946	P08069
P31946	P05556
P31946	Q9UDY2
P31946	P30304
P31946	P30305
P31946	P07359
P31946	P55957
P31946	P22681
P31946	Q99683
P31946	Q9H0H5
P31946	P06213
P31946	Q8TEW0
P31946	O15151
P31946	O94921
P31946	P46937
P31946	P00519
P31946	Q6GQQ9
P31946	Q99759
P31946	Q9UJ41
P31946	Q15569
P31946	P62258
P31946	Q96SB4
P31946	P55040
O15400	Q9BV40
P60604	Q9UKV5
P40337	Q05513
P40337	P10599
P40337	P00492
P40337	Q13617
P40337	O75694
P40337	O43294
P40337	O75716
P40337	Q16665
P37088	P46934
P60953	Q00005
P60953	P27986
P60953	P0CG48
P60953	P46940
P60953	P62829
P60953	Q13153
P60953	P41743
P60953	O95793
P60953	P15498
P60953	Q9UQB8
P60953	Q9NPB6
P60953	P19525
P60953	Q5HYK7
P60953	Q15642
Q9UHY1	P60763
Q9Y5B9	P17542
Q9Y5B9	P50750
Q12778	P06493
Q12778	Q13043
Q12778	P03372
O15530	P27348
O15530	Q05513
O15530	Q05655
O15530	Q00005
O15530	P23443
O15530	P42345
O15533	Q03518
Q9UNE7	P08107
Q9UNE7	Q07666
Q9UNE7	P10636
Q9UNE7	P03372
Q9UNE7	P06730
Q9UNE7	Q00013
Q9UNE7	P07900
Q9NS73	P51116
Q9NS73	P33993
Q9NS73	Q9GZM8
Q9NS73	P48059
Q9NS73	P61964
Q15788	P19793
Q15788	Q92731
Q15788	P19838
Q15788	Q9BTK6
Q15788	Q92793
Q15788	Q9Y3R0
Q96HT8	Q9UBU8
Q96HT8	Q99598
Q9UPQ9	Q9UKV8
Q9UPQ9	Q9NRR5
Q7Z3S9	P08246
Q7Z3S9	Q9NRR5
Q00978	P52630
Q9BYM8	Q9Y2X8
Q9BYM8	Q96EP0
Q9UJT2	P06241
Q9UJT2	P00519
Q9UJT2	Q96PF2
Q9C086	Q96RL1
O75436	Q13418
O75436	Q96QK1
P48546	P09681
Q9NQZ3	Q8TB72
O14757	P06400
O14757	Q9HAW4
O14757	P08238
O14757	P61981
O14757	O00255
O14757	Q13535
O14757	P38398
O14757	P30304
O14757	P30305
O14757	P68400
O14757	Q8IY92
Q13586	Q96D31
Q13586	Q15691
O95751	O14964
O95751	Q05516
O95751	Q8TBB1
O95751	O75346
O95751	Q9H9D4
O95751	Q9NY61
O95751	Q9BXS5
O95751	P25786
P21333	Q07157
P21333	P05556
P21333	Q9H9G7
P21333	Q9Y6K9
P21333	Q8WZ42
P21333	P62993
P21333	P00519
P21333	Q9NYJ8
P21333	P03372
P21333	P20333
P21333	P46108
P21333	P49810
P21333	P08238
P21333	P19174
P21333	P49768
P21333	O14920
P21333	P27986
P21333	Q99759
P21333	P10242
P21333	O95067
P21333	Q8IY92
P21333	P06241
Q01959	Q9NRD5
Q01959	P14416
Q6UY14	O75716
Q6UY14	O76003
Q6UY14	P29972
Q9Y5X1	P0CG48
Q9Y5X1	Q07889
Q9Y5X1	Q96J02
Q9Y5X1	Q13443
Q9Y5X1	Q13444
Q9Y5X1	Q05193
Q96L14	Q9BQD3
Q96L14	Q86SE5
P51610	P61964
P51610	P08047
P51610	Q13547
P51610	Q00005
P51610	Q92769
P51610	P14859
P51610	Q9NS37
P05019	P22692
P51617	Q9HAT8
P51617	Q9Y4K3
P48436	Q93074
P48436	Q09472
P01920	P01909
O00267	P63272
O00267	P24928
O00267	P19387
O00267	P50613
O00267	P50750
Q9HB21	P46109
Q9HB21	O75970
Q9H2K2	Q9UIQ6
Q96IZ0	Q9NY61
Q96IZ0	P11021
Q06124	P62993
Q06124	P08069
Q06124	P02730
Q06124	P43628
Q06124	P49023
Q06124	P19438
Q06124	Q13291
Q06124	P09619
Q06124	P19235
Q06124	P16284
Q06124	P04626
Q06124	P06213
Q06124	Q03135
Q06124	P48357
Q06124	P08581
Q06124	Q13480
Q06124	P05106
Q8TDH9	Q6QNY1
Q8TDH9	Q96EV8
P13010	P12830
P13010	O43918
P13010	P35251
P13010	P22415
P13010	P68400
P13010	Q8IW19
P13010	Q00653
P13010	P12956
P13010	Q14191
P13010	Q9NQB0
P13010	P14859
P13010	P09874
P13010	P12004
P13010	P16104
P13010	Q13416
Q08999	Q5TKA1
Q08999	Q16254
Q08999	P20248
Q08999	Q14188
Q08999	P24941
Q53EZ4	Q99816
Q53EZ4	Q8WUM4
Q53EZ4	O14964
P23025	P15927
P23025	Q9HCS7
P23025	P07992
P09486	P19320
P09486	Q13418
P09486	P37173
O00463	P08138
O00463	Q92956
Q12983	P10415
Q12983	O60238
P29460	P29459
P38398	O60934
P38398	P51668
P38398	P51587
P38398	Q92793
P38398	P52292
P38398	Q5VTD9
P38398	Q13503
P38398	P06400
P38398	Q96RL1
P38398	Q99728
P38398	Q09472
P38398	P54274
P38398	P01106
P38398	P55072
P38398	Q15853
P38398	Q14683
P38398	O96017
P38398	Q12888
P38398	O14965
P38398	P24864
P38398	Q15554
P38398	P11142
P38398	Q13287
P38398	P05412
P38398	P16104
P38398	P00519
P38398	P52294
P38398	P27986
P38398	Q92830
P38398	O15360
P38398	P52701
P38398	P16220
P38398	Q14676
P38398	P24385
P38398	Q92878
P38398	P43246
P29466	Q9NPP4
O75419	Q7L590
O75419	P49736
O75419	P38936
O75419	Q92547
O75410	Q96GD4
O75410	O14965
O75410	P62308
P62829	Q9UKV8
P62829	Q92731
P62829	Q00005
P62829	P20333
P62829	P19438
P62829	Q9BRP8
Q92830	O15265
Q92830	Q9Y4A5
Q92830	P49336
Q86X95	Q92769
Q86X95	Q9Y618
Q86X95	Q01130
Q86X95	Q07955
P35712	O15266
P62826	Q96S59
P62826	P18754
P62826	Q9BQ83
P62826	Q92973
P62826	P18124
P62826	Q14974
P05230	P21802
Q8N2M8	P54253
Q8N2M8	Q9HAZ1
Q93034	Q96S21
O95295	Q96EV8
O95295	Q9Y561
O95295	Q6QNY1
O95295	Q08345
O95295	P78537
O95295	Q92993
O43918	P12931
O43918	P27986
O43918	P62993
O43918	P00519
O43918	P19174
O43918	O60216
O43918	P46108
O43918	P06241
O43918	P16104
O43918	P78527
O43918	Q01130
P35398	P62195
P01033	P08962
P01033	P08253
P43307	P21246
P43307	P01009
P08047	P00519
P08047	P42858
P08047	Q15459
P08047	P26358
P08047	Q99814
P08047	P18146
P08047	Q9NRR4
P08047	Q13547
P08047	P12931
P08047	P01106
P08047	P46108
P08047	P14859
P08047	P06241
P08047	Q16665
Q92614	P62993
Q92614	Q9H4A6
Q92614	P10398
Q92614	P54253
Q99661	Q5JR59
P43490	P02792
P15531	P54274
P15531	P51116
P15531	Q9GZT8
P15531	Q9Y3F4
Q14344	O15492
Q9P1Y5	Q6IQ23
P35625	P50052
P35625	P08253
P46063	P52292
P01106	P33993
P01106	P35251
P01106	Q6P2Q9
P01106	P40692
P01106	Q8WUM0
P01106	O00255
P01106	Q9Y4A5
P01106	Q969H0
P01106	Q9Y6K9
P01106	Q9NTI5
P01106	Q96A65
P01106	P46940
P01106	Q9UHI6
P01106	Q92769
P01106	P11387
P01106	P50750
P01106	P57678
P01106	Q14683
P01106	O75533
P01106	Q13287
P01106	Q9UQE7
P01106	P12956
P01106	Q29RF7
P01106	Q9NV70
P01106	P0CG48
P01106	P61244
P01106	Q09472
P01106	P61964
P01106	Q13309
P01106	Q9Y678
P01106	Q99417
P01106	O60563
P01106	P52701
P01106	Q13573
P01106	P43246
P01100	P17275
P01100	P56270
P01100	P05412
P01100	P11473
P62136	P12830
P62136	P06400
P62136	Q9UKA4
P62136	O75807
P62136	P10415
P62136	O14727
P62136	P63208
P62136	P60484
P62136	Q96SB3
P62136	O15169
P68400	P19784
P68400	P12956
P68400	Q13526
P68400	O60282
P68400	P30305
Q96I25	O75533
Q96I25	P26368
Q96I25	Q15637
Q15831	Q9Y3A3
Q15831	Q8NFZ5
Q15831	Q7RTN6
Q9UHD2	P18124
Q9UHD2	P04406
Q9UHD2	P08238
Q9UHD2	Q14653
Q9UHD2	A7MCY6
Q9UHD2	P11021
Q9UHD2	Q9Y6K9
Q9UHD2	P07900
Q9UHD2	P11142
P42768	Q05209
P42768	O43516
P42768	P06241
P42768	O43586
Q9NRD5	P54252
Q9NRD5	P38432
Q9NRD5	Q96RK0
Q9NRD5	Q7Z2E3
Q9NRD5	Q9NRR5
Q9NRD5	Q5VTD9
Q9NRD5	O15265
P53618	Q9Y678
P53618	P20333
P53618	Q9NRR5
Q13105	P43358
P61964	Q7Z434
P61964	Q13114
P61964	P54259
P61964	Q9Y4K3
P61964	Q92794
P61964	Q14686
P18124	O00410
P18124	P08238
P18124	P03372
P18124	Q00653
P18124	Q92731
P18124	Q8TDR0
Q9UI14	P51116
Q9UI14	Q8TBB1
Q9UI14	Q9GZT8
Q9UI14	Q6ZVK8
Q9UI14	P08670
P04745	Q8TAX7
Q9Y215	P22303
P17482	Q8IY92
P17482	P62324
P17482	Q9BQ66
P17482	Q99750
P17480	P03372
Q8WV24	O15371
Q8WV24	Q9BQ66
Q8WV24	O15162
Q8WV24	Q99750
Q9H4D5	Q9UKK6
O94817	Q9P031
O94817	Q14152
O94817	O95166
O94817	Q8NC51
O94817	Q99750
O94817	Q9BUJ2
O94817	O75533
O94817	O95352
O94817	O15162
O94817	P60228
O94817	Q9NT62
O94817	Q9BQ66
O94813	Q9Y6N7
O94812	O14514
Q14653	Q92793
Q14653	Q9Y3R0
O75340	Q8WUM4
O75340	P25445
O75340	Q99816
Q99683	P63104
Q99683	Q99759
Q99683	P32121
Q99683	P10599
Q99683	P27348
Q99683	Q04917
Q99683	P62258
Q05655	P12931
Q05655	P00519
Q05655	P06213
Q05655	Q9H5V8
Q99689	Q99728
Q99689	Q96PY6
Q99689	P33240
P63010	P40692
P63010	P62993
P63010	Q9NYB0
P63010	Q9BXS5
P63010	Q96CW1
P42167	P06241
P42167	P00519
Q14019	P09917
Q5VVJ3	P02730
P60763	P19793
P04921	Q00013
P19235	P27986
P19235	O14508
P19235	P18031
Q6VVB1	O95278
P33151	P29353
P33151	P35222
P33151	Q8TEW0
P33151	Q9NPB6
P33151	P35968
Q9NY61	O96017
Q9NY61	Q15038
Q9NY61	P10636
Q9NY61	Q04206
Q9NY61	P52435
P23760	P62993
P23760	P00519
P23760	P20265
P23760	P50222
P23760	P12931
P23760	P06241
O14920	P07814
O14920	Q7Z434
O14920	O14965
O14920	P46940
O14920	P08238
O14920	Q99759
O14920	P11021
O14920	P62158
O14920	P12931
O14920	Q00653
O14920	P35222
O14920	Q9UGK3
O14920	Q99836
O14920	P25963
O14920	P09874
O14920	P07900
O14920	Q92574
O14920	P11142
Q9ULZ3	O15553
Q13363	Q15583
Q13363	Q99708
Q13363	O43541
P23560	P20783
P11532	Q9Y4J8
O60238	P10415
O60238	Q92934
Q9BSQ5	O00522
Q9BSQ5	Q9BUL8
P40855	P56589
P62333	Q13200
P62333	P35998
P62333	P62191
P62333	O75832
P62333	Q9Y5K5
P62333	P17980
P62333	P46108
P62333	P43686
P11717	Q9UJY4
P11717	Q9UJY5
P11717	Q6VY07
P11717	P01344
Q13444	Q9UI95
Q13444	Q99962
Q13444	P62993
Q13444	P00519
Q13444	P12931
Q13444	P06239
Q13444	Q15645
Q13444	P06241
Q96FX2	Q9UGK8
P19525	P06748
P19525	P05198
Q9UHX1	Q12874
Q9UHX1	Q12873
Q9UHX1	O60506
Q9UHX1	Q9UHR5
Q9UHX1	P61981
Q9UHX1	P08670
Q9UHX1	Q96I34
Q9UHX1	P07910
Q9UHX1	O75533
Q9UHX1	P11940
Q15691	P25054
Q15691	P11171
Q15691	P30622
P48059	Q96KQ7
P48059	Q13418
P03372	P42229
P03372	O95793
P03372	Q07955
P03372	Q92731
P03372	P28065
P03372	Q9H467
P03372	Q13045
P03372	Q08211
P03372	P07900
P03372	P11940
P03372	P53041
P03372	Q09472
P03372	P29353
P03372	Q14980
P03372	P61978
P03372	P51532
P03372	Q13547
P03372	Q92769
P03372	P11387
P03372	Q01130
P03372	P20226
P03372	P14923
P03372	P56524
P03372	P12931
P03372	Q9BTK6
P03372	O00571
P03372	P35579
P03372	Q9Y3R0
P03372	P09874
P03372	O94776
P03372	P06748
P03372	P02787
P03372	P02786
P03372	P26368
P03372	Q12873
P03372	P0CG47
P03372	P63165
P03372	P24385
P03372	P11142
P03372	Q03135
P03372	Q01844
Q16890	P55327
P12755	O14744
P12755	Q15796
P12755	O15379
P12755	Q96ST3
P12755	P84022
Q9NS87	P08670
Q9NS87	Q12873
P13489	P07998
P13489	Q8IY92
Q9BX66	P18206
Q9BX66	P00519
Q9BX66	O15357
Q8TBC4	Q12873
Q8TBC4	P61081
Q15528	Q9P086
Q15528	Q9NX70
Q15528	A0JLT2
O14745	P09619
O14745	P50148
O14745	P15311
O14745	Q9NWQ8
O14745	P13569
O14745	P60484
O14745	P07550
O14744	P54105
O14744	O95863
O14744	P62314
O14744	Q9Y6K1
O14744	Q9H9G7
O14744	Q9NQ92
O14744	P19387
O14744	O60674
P22415	P12956
P22415	Q15853
P22415	P09874
P22415	P36956
P22415	P78527
P13807	Q9Y478
P13807	Q9H0R8
P13807	Q8IXJ6
P13807	P46976
P13807	Q8IY92
P13804	Q14164
P13804	P38117
P13804	Q9Y4K3
P01857	Q9Y6K9
P01857	P31994
P50406	P06241
P50402	Q99962
P50402	P35222
P50402	Q9UKV8
P84022	P46531
P84022	Q9HAU4
Q9UBN7	P0CG48
Q9UBN7	Q05516
Q9UBN7	Q8IXJ6
Q9UBN7	Q9NQC7
Q9UBN7	P06241
Q9UBN7	Q9HCU9
Q9UBN4	P20591
Q9UBN4	Q14571
P10599	Q96BK5
P10599	Q92905
P62714	Q00005
P62714	P78318
P62714	P31314
P62714	P30153
P62714	Q9Y3A3
Q9UBK9	Q03112
Q9UBK9	Q53GS7
Q9UBK9	Q04206
O00214	Q15583
P01243	P28300
Q15233	P17947
Q15233	P11387
Q15233	Q8WXF1
Q9BZS1	Q9H2S9
Q9Y2D9	O75081
Q9Y2D8	Q16385
Q12888	O96017
Q12888	P54132
Q12888	Q96PY6
Q12888	Q14676
Q12888	P16104
Q16254	Q14188
Q16254	Q5TKA1
Q07889	Q15811
Q07889	P27986
Q07889	P12931
Q07889	P29353
Q07889	P19174
Q07889	Q8IZP0
Q07889	P46108
Q07889	P06241
Q07666	Q08211
Q07666	P19174
Q07666	P51531
Q07666	P12931
Q07666	P06239
Q07666	P46108
Q07666	P07948
P14923	P12830
P14923	O00221
P14923	Q00005
P14923	P16284
P14923	Q13490
O95352	O95166
O95352	Q9H0R8
O95352	Q9GZQ8
O95352	Q9NT62
O95352	Q8IY92
Q92993	Q9H1D9
Q92993	P54253
Q92993	Q99728
Q92993	Q9Y230
Q92993	Q9NV56
Q92993	P04406
Q92993	Q15013
Q92993	P62316
Q92993	Q96EB6
Q92993	P33240
Q92993	Q9Y265
Q92993	O95376
Q9UL45	Q9Y3C0
Q9UL45	O14777
Q9UL45	Q6QNY1
Q9UL45	Q96EV8
Q9UL45	P78537
Q9P2B4	P30153
Q9P2B4	Q9Y3A3
Q9P2B4	P67775
Q9NVA2	Q99719
Q9BV68	P62837
Q9BV68	Q9Y2X8
Q9BV68	P61077
Q96EZ8	P51116
Q96EZ8	Q9Y3C0
Q96EZ8	Q86SE5
Q96EZ8	Q9NPJ6
Q96EZ8	Q9BQD3
Q96EZ8	O14641
Q96EZ8	O95071
Q9P0J0	Q99816
Q9P0J0	O43464
P29323	P55196
P62837	Q9Y3C5
P62837	Q8IUQ4
P62837	Q96EP1
P62837	Q96BH1
P62837	P62988
P62837	Q8ND25
P62837	P98170
P62837	Q96FW1
P62837	O95376
P02649	Q53EL6
P02649	P00738
P25815	P23297
P25815	P35579
P25815	Q15109
Q9H9D4	Q86SE5
Q9H9D4	Q9HAU5
Q9H9D4	O75525
Q9H9D4	Q8NHQ1
Q9H9D4	Q99750
Q9H9D4	Q14192
Q9H9D4	Q9Y333
Q9H9D4	Q13868
Q9H9D4	Q9BQ66
Q9P086	Q9NX70
Q9P086	A0JLT2
Q969H0	P46531
Q969H0	P24864
P09234	Q6Y7W6
O95999	Q96LW7
O95999	P20749
O95999	P62988
P00519	P30260
P00519	Q13315
P00519	P51587
P00519	P15498
P00519	Q8IZP0
P00519	Q05193
P00519	Q07817
P00519	P28340
P00519	P31273
P00519	P05107
P00519	P06400
P00519	P42566
P00519	P62993
P00519	O15117
P00519	Q08209
P00519	P29350
P00519	O75326
P00519	P43699
P00519	P46108
P00519	P04629
P00519	Q7Z434
P00519	P19174
P00519	P12931
P00519	Q13671
[truncated: 2,714 more rows]
